# Supplementary material for: Composition of Brazil Nut (Bertholletia excels HBK), Its Beverage and By-Products: A Healthy Food and Potential Source of Ingredients
Source: Foods. 2021 Dec 4;10(12):3007. doi: 10.3390/foods10123007 (PMC8700994; doi:10.3390/foods10123007)
Supplement: Supplementary file 1 [file foods-10-03007-s001.zip]

Archive with 1 entries (1 files):
- foods-1476916-SI.pdf
